# Supplementary material for: Genetic regulation of the development of mating projections in Candida albicans
Source: Emerg Microbes Infect. 2020 Feb 21;9(1):413–26. doi: 10.1080/22221751.2020.1729067 (PMC7048184; doi:10.1080/22221751.2020.1729067)
Supplement: Supplemental Material [file TEMI_A_1729067_SM6265.zip]

Archive with 7 entries (7 files):
- FIGURE S1-20200203.jpg
- FIGURE S2-20200203.jpg
- FIGURE S3-0805.tif
- FIGURE S4-20200203.jpg
- Figure S5-012020.tif
- Table S1. Primers used in this study-2020.1.docx
- Table S2. Strains used in this study-2020.1.docx
